# Supplementary material for: Ataxin-2, Twenty-four, and Dicer-2 are components of a noncanonical cytoplasmic polyadenylation complex
Source: Life Sci Alliance. 2022 Sep 16;5(12):e202201417. doi: 10.26508/lsa.202201417 (PMC9481931; doi:10.26508/lsa.202201417)
Supplement: Supplementary file 2 [file LSA-2022-01417_SdataF1.2.xlsx]

## Sheet: Summary
		log2FC relative to sop
		REPLICA 1	REPLICA 2	REPLICA 3	AVERAGE	STANDARD DEVIATION
	grapes	2.12451	2.7122	3.19336	2.67669	0.535308
	string	3.52989	5.34043	4.4756	4.44864	0.905571
	CycA	2.9943	4.19947	5.6096	4.26779	1.30899
	CG8180	4.59926	4.56436	2.97079	4.0448	0.930288
	UbcE2H	4.13522	3.88407	2.51369	3.51099	0.872767
	Toll	6.94477	6.93042	7.08308	6.98609	0.0843025
	bicoid	7.15159	5.90898	6.11098	6.39052	0.6668
	RpL32	-0.781866	-0.987076	-0.208946	-0.659296	0.403285
	RpS3	0.132792	0.116245	0.451002	0.233346	0.188677

## Sheet: All data
	grapes
	REPLICA 1											REPLICA 2											REPLICA 3
									relative to sop											relative to sop											relative to sop			log2FC relative to sop
			CT	CT average	CT standard deviation	DCT	Result	log2FC	amount	log2FC				CT	CT average	CT standard deviation	DCT	Result	log2FC	amount	log2FC				CT	CT average	CT standard deviation	DCT	Result	log2FC	amount	log2FC		REPLICA1	REPLICA 2	REPLICA 3	AVERAGE	STANDARD DEVIATION
	grapes mRNA	input	15.76	18.8474	1.08487	-0.806756	1.74927	0.806756	4.36056	2.12451		grapes mRNA	input	18.5751	18.6007	0.0229435	-0.88111	1.84179	0.88111	6.55319	2.7122		grapes mRNA	input	18.1943	18.1108	0.093084	0.923306	0.527299	-0.923306	9.14742	3.19337		2.12451	2.7122	3.19337	2.67669	0.535309
		input	19.6145										input	18.6076										input	18.0104
		input	18.0803										input	18.6194										input	18.1277
		Dcr-2 IP	18.05	18.0406	0.013313								Dcr-2 IP	17.5977	17.7196	0.172408								Dcr-2 IP	18.8183	19.0341	0.254819
		Dcr-2 IP	18.0312										Dcr-2 IP	16.7909										Dcr-2 IP	19.3152
		Dcr-2 IP	16.4159										Dcr-2 IP	17.8415										Dcr-2 IP	18.9688
	sop mRNA	input	18.1177	19.2928	0.0382734	1.31776	0.401158	-1.31776				sop mRNA	input	18.9685	18.8724	0.130342	1.83109	0.281053	-1.83109				sop mRNA	input	18.4662	18.359	0.178142	4.11667	0.0576446	-4.11667
		input	19.3199										input	18.724										input	18.1534
		input	19.2657										input	18.9246										input	18.4575
		Dcr-2 IP	20.7227	20.6106	0.232479								Dcr-2 IP	20.9877	20.7035	0.259924								Dcr-2 IP	22.5852	22.4757	0.0950582
		Dcr-2 IP	20.7657										Dcr-2 IP	20.4779										Dcr-2 IP	22.4282
		Dcr-2 IP	20.3433										Dcr-2 IP	20.6447										Dcr-2 IP	22.4138
	string
	REPLICA 1											REPLICA 2											REPLICA 3
									relative to sop											relative to sop											relative to sop			log2FC relative to sop
			CT	CT average	CT standard deviation	DCT	Result	log2FC	amount	log2FC				CT	CT average	CT standard deviation	DCT	Result	log2FC	amount	log2FC				CT	CT average	CT standard deviation	DCT	Result	log2FC	amount	log2FC		REPLICA1	REPLICA 2	REPLICA 3	AVERAGE	STANDARD DEVIATION
	string mRNA	input	22.0466	22.0465	0.0122351	-2.21213	4.63359	2.21213	11.5505	3.52989		string mRNA	input	23.2139	23.0654	0.205757	-3.50934	11.3872	3.50934	40.5162	5.34043		string mRNA	input	22.1298	22.1555	0.0240388	-0.358926	1.28247	0.358926	22.2479	4.4756		3.52989	5.34043	4.4756	4.44864	0.90557
		input	22.0586										input	23.1518										input	22.1775
		input	22.0342										input	22.8306										input	22.1593
		Dcr-2 IP	20.0098	19.8343	0.26798								Dcr-2 IP	19.5197	19.5561	0.0824346								Dcr-2 IP	21.7535	21.7966	0.165058
		Dcr-2 IP	19.9673										Dcr-2 IP	19.6504										Dcr-2 IP	21.979
		Dcr-2 IP	19.5259										Dcr-2 IP	19.4981										Dcr-2 IP	21.6574
	sop mRNA	input	18.1177	19.2928	0.0382734	1.31776	0.401158	-1.31776				sop mRNA	input	18.9685	18.8724	0.130342	1.83109	0.281053	-1.83109				sop mRNA	input	18.4662	18.359	0.178142	4.11667	0.0576446	-4.11667
		input	19.3199										input	18.724										input	18.1534
		input	19.2657										input	18.9246										input	18.4575
		Dcr-2 IP	20.7227	20.6106	0.232479								Dcr-2 IP	20.9877	20.7035	0.259924								Dcr-2 IP	22.5852	22.4757	0.0950582
		Dcr-2 IP	20.7657										Dcr-2 IP	20.4779										Dcr-2 IP	22.4282
		Dcr-2 IP	20.3433										Dcr-2 IP	20.6447										Dcr-2 IP	22.4138
	CycA
	REPLICA 1											REPLICA 2											REPLICA 3
									relative to sop											relative to sop											relative to sop			log2FC relative to sop
			CT	CT average	CT standard deviation	DCT	Result	log2FC	amount	log2FC				CT	CT average	CT standard deviation	DCT	Result	log2FC	amount	log2FC				CT	CT average	CT standard deviation	DCT	Result	log2FC	amount	log2FC		REPLICA1	REPLICA 2	REPLICA 3	AVERAGE	STANDARD DEVIATION
	CycA mRNA	input	17.0921	16.9833	0.153931	-1.67654	3.1966	1.67654	7.96843	2.9943		CycA mRNA	input	17.1781	17.1934	0.289005	-2.36838	5.1636	2.36838	18.3724	4.19947		CycA mRNA	input	16.3203	17.3769	0.135783	-1.49293	2.81461	1.49293	48.8269	5.6096		2.9943	4.19947	5.6096	4.26779	1.30899
		input	14.9658										input	16.9123										input	17.4729
		input	16.8744										input	17.4897										input	17.2809
		Dcr-2 IP	15.3532	15.3067	0.656809								Dcr-2 IP	15.0673	14.825	0.342616								Dcr-2 IP	15.5802	15.884	0.429526
		Dcr-2 IP	14.6279										Dcr-2 IP	16.4001										Dcr-2 IP	16.1877
		Dcr-2 IP	15.9391										Dcr-2 IP	14.5827										Dcr-2 IP	17.7554
	sop mRNA	input	18.1177	19.2928	0.0382734	1.31776	0.401158	-1.31776				sop mRNA	input	18.9685	18.8724	0.130342	1.83109	0.281053	-1.83109				sop mRNA	input	18.4662	18.359	0.178142	4.11667	0.0576446	-4.11667
		input	19.3199										input	18.724										input	18.1534
		input	19.2657										input	18.9246										input	18.4575
		Dcr-2 IP	20.7227	20.6106	0.232479								Dcr-2 IP	20.9877	20.7035	0.259924								Dcr-2 IP	22.5852	22.4757	0.0950582
		Dcr-2 IP	20.7657										Dcr-2 IP	20.4779										Dcr-2 IP	22.4282
		Dcr-2 IP	20.3433										Dcr-2 IP	20.6447										Dcr-2 IP	22.4138
	CG8180
	REPLICA 1											REPLICA 2											REPLICA 3
									relative to sop											relative to sop											relative to sop			log2FC relative to sop
			CT	CT average	CT standard deviation	DCT	Result	log2FC	amount	log2FC				CT	CT average	CT standard deviation	DCT	Result	log2FC	amount	log2FC				CT	CT average	CT standard deviation	DCT	Result	log2FC	amount	log2FC		REPLICA1	REPLICA 2	REPLICA 3	AVERAGE	STANDARD DEVIATION
	CG8180 mRNA	input	20.3697	20.6196	0.253648	-2.70417	6.51684	2.70417	24.239	4.59926		CG8180 mRNA	input	20.0032	19.9078	0.134921	-2.25532	4.77441	2.25532	23.6598	4.56436		CG8180 mRNA	input	20.0974	20.1238	0.0372551	1.12153	0.459605	-1.12153	7.83964	2.97079		4.59926	4.56436	2.97079	4.0448	0.930289
		input	20.8768										input	20.4436										input	20.1501
		input	20.6122										input	19.8124										input	20.7387
		Dcr-2 IP	17.805	17.9154	0.171621								Dcr-2 IP	17.8097	17.6524	0.179539								Dcr-2 IP	21.1208	21.2453	0.176735
		Dcr-2 IP	18.1131										Dcr-2 IP	17.4568										Dcr-2 IP	21.1675
		Dcr-2 IP	17.8281										Dcr-2 IP	17.6907										Dcr-2 IP	21.4476
	sop mRNA	input	19.3496	19.3087	0.0407525	1.89509	0.268857	-1.89509				sop mRNA	input	18.812	18.7514	0.0548098	2.30904	0.201794	-2.30904				sop mRNA	input	18.8613	18.9579	0.093966	4.09232	0.0586258	-4.09232
		input	19.268										input	18.7053										input	19.049
		input	19.3086										input	18.7368										input	18.9634
		Dcr-2 IP	21.2804	21.2038	0.122958								Dcr-2 IP	20.8228	21.0604	0.257059								Dcr-2 IP	23.1826	23.0502	0.132183
		Dcr-2 IP	21.062										Dcr-2 IP	21.3333										Dcr-2 IP	23.0498
		Dcr-2 IP	21.2691										Dcr-2 IP	21.0251										Dcr-2 IP	22.9182
	UbcE2H
	REPLICA 1											REPLICA 2											REPLICA 3
									relative to sop											relative to sop											relative to sop			log2FC relative to sop
			CT	CT average	CT standard deviation	DCT	Result	log2FC	amount	log2FC				CT	CT average	CT standard deviation	DCT	Result	log2FC	amount	log2FC				CT	CT average	CT standard deviation	DCT	Result	log2FC	amount	log2FC		REPLICA1	REPLICA 2	REPLICA 3	AVERAGE	STANDARD DEVIATION
	UbcE2H mRNA	input	22.3911	22.5157	0.109091	-2.35086	5.10127	2.35086	17.5721	4.13522		UbcE2H mRNA	input	21.5006	21.47	0.0945116	-1.55745	2.94332	1.55745	14.7646	3.88407		UbcE2H mRNA	input	20.9498	20.8149	0.1705	1.93858	0.260873	-1.93858	5.71078	2.51369		4.13522	3.88407	2.51369	3.51099	0.872771
		input	22.5617										input	21.5455										input	20.6232
		input	22.5942										input	21.364										input	20.8715
		Dcr-2 IP	20.0825	20.1648	0.107735								Dcr-2 IP	20.0185	19.9126	0.110974								Dcr-2 IP	22.7225	22.7534	0.0607589
		Dcr-2 IP	20.2868										Dcr-2 IP	19.7972										Dcr-2 IP	22.7144
		Dcr-2 IP	20.1251										Dcr-2 IP	19.9222										Dcr-2 IP	22.8234
	sop mRNA	input	19.9989	20.0705	0.0632614	1.78436	0.290305	-1.78436				sop mRNA	input	19.2346	19.2369	0.0478161	2.32662	0.199351	-2.32662				sop mRNA	input	19.2093	19.2209	0.0323475	4.45227	0.0456809	-4.45227
		input	20.094										input	19.2859										input	19.2575
		input	20.1187										input	19.1903										input	19.196
		Dcr-2 IP	21.8512	21.8549	0.0123604								Dcr-2 IP	21.5782	21.5636	0.0146915								Dcr-2 IP	23.667	23.6732	0.0720372
		Dcr-2 IP	21.8687										Dcr-2 IP	21.5638										Dcr-2 IP	23.7481
		Dcr-2 IP	21.8448										Dcr-2 IP	21.5488										Dcr-2 IP	23.6045
	Toll
	REPLICA 1											REPLICA 2											REPLICA 3
									relative to sop											relative to sop											relative to sop			log2FC relative to sop
			CT	CT average	CT standard deviation	DCT	Result	log2FC	amount	log2FC				CT	CT average	CT standard deviation	DCT	Result	log2FC	amount	log2FC				CT	CT average	CT standard deviation	DCT	Result	log2FC	amount	log2FC		REPLICA1	REPLICA 2	REPLICA 3	AVERAGE	STANDARD DEVIATION
	Toll mRNA	input	23.0145	23.0124	0.0358577	-4.30047	19.7047	4.30047	123.193	6.94477		Toll mRNA	input	23.9839	23.8172	0.14459	-5.16742	35.9375	5.16742	121.973	6.93042		Toll mRNA	input	23.303	23.487	0.161019	-2.99174	7.95433	2.99174	135.587	7.08308		6.94477	6.93042	7.08308	6.98609	0.0843021
		input	23.0471										input	23.7426										input	23.6022
		input	22.9755										input	23.7252										input	23.5558
		Dcr-2 IP	18.7615	18.7119	0.0533269								Dcr-2 IP	18.7954	18.6498	0.15474								Dcr-2 IP	20.4109	20.4953	0.119311
		Dcr-2 IP	18.7187										Dcr-2 IP	18.4873										Dcr-2 IP	21.1506
		Dcr-2 IP	18.6555										Dcr-2 IP	18.6666										Dcr-2 IP	20.5796
	sop mRNA	input	14.9666	15.1077	0.21758	2.6443	0.159951	-2.6443				sop mRNA	input	15.4836	15.6139	0.127092	1.763	0.294634	-1.763				sop mRNA	input	15.4508	15.4838	0.0465584	4.09134	0.0586657	-4.09134
		input	15.3583										input	15.6206										input	15.5167
		input	14.9983										input	15.7375										input	16.0169
		Dcr-2 IP	17.7842	17.752	0.0455132								Dcr-2 IP	17.3708	17.3769	0.0455254								Dcr-2 IP	19.4211	19.5751	0.15786
		Dcr-2 IP	17.7199										Dcr-2 IP	17.4251										Dcr-2 IP	19.5677
		Dcr-2 IP	19.3561										Dcr-2 IP	17.3347										Dcr-2 IP	19.7365
	bicoid
	REPLICA 1											REPLICA 2											REPLICA 3
									relative to sop											relative to sop											relative to sop			log2FC relative to sop
			CT	CT average	CT standard deviation	DCT	Result	log2FC	amount	log2FC				CT	CT average	CT standard deviation	DCT	Result	log2FC	amount	log2FC				CT	CT average	CT standard deviation	DCT	Result	log2FC	amount	log2FC		REPLICA1	REPLICA 2	REPLICA 3	AVERAGE	STANDARD DEVIATION
	bicoid mRNA	input	21.3671	21.2467	0.169996	-4.50729	22.742	4.50729	142.181	7.15159		bicoid mRNA	input	20.4659	20.5688	0.270663	-4.14598	17.7038	4.14598	60.0872	5.90899		bicoid mRNA	input	20.5908	21.236	1.18712	-2.01964	4.05482	2.01964	69.1174	6.11098		7.15159	5.90899	6.11098	6.39052	0.666799
		input	21.0522										input	20.3646										input	20.5111
		input	21.3208										input	20.8758										input	22.606
		Dcr-2 IP	16.6672	16.7394	0.103487								Dcr-2 IP	16.6211	16.4228	0.280473								Dcr-2 IP	19.4654	19.2163	0.226269
		Dcr-2 IP	16.858										Dcr-2 IP	16.2244										Dcr-2 IP	19.0234
		Dcr-2 IP	16.693										Dcr-2 IP	14.2549										Dcr-2 IP	19.1602
	sop mRNA	input	14.9666	15.1077	0.21758	2.6443	0.159951	-2.6443				sop mRNA	input	15.4836	15.6139	0.127092	1.763	0.294634	-1.763				sop mRNA	input	15.4508	15.4838	0.0465584	4.09134	0.0586657	-4.09134
		input	15.3583										input	15.6206										input	15.5167
		input	14.9983										input	15.7375										input	16.0169
		Dcr-2 IP	17.7842	17.752	0.0455132								Dcr-2 IP	17.3708	17.3769	0.0455254								Dcr-2 IP	19.4211	19.5751	0.15786
		Dcr-2 IP	17.7199										Dcr-2 IP	17.4251										Dcr-2 IP	19.5677
		Dcr-2 IP	19.3561										Dcr-2 IP	17.3347										Dcr-2 IP	19.7365
	RpL32
	REPLICA 1											REPLICA 2											REPLICA 3
									relative to sop											relative to sop											relative to sop			log2FC relative to sop
			CT	CT average	CT standard deviation	DCT	Result	log2FC	amount	log2FC				CT	CT average	CT standard deviation	DCT	Result	log2FC	amount	log2FC				CT	CT average	CT standard deviation	DCT	Result	log2FC	amount	log2FC		REPLICA1	REPLICA 2	REPLICA 3	AVERAGE	STANDARD DEVIATION
	RpL32 mRNA	input	20.4789	20.413	0.0773676	2.56623	0.168845	-2.56623	0.581615	-0.781864		RpL32 mRNA	input	19.2354	19.2234	0.0404289	3.31369	0.100572	-3.31369	0.5045	-0.987075		RpL32 mRNA	input	19.0876	19.1226	0.0407598	4.66122	0.0395216	-4.66122	0.865167	-0.208949		-0.781864	-0.987075	-0.208949	-0.659296	0.403283
		input	20.4322										input	19.2564										input	19.1129
		input	20.3278										input	19.1783										input	19.1674
		Dcr-2 IP	23.05	22.9792	0.062931								Dcr-2 IP	22.4942	22.537	0.055469								Dcr-2 IP	23.7253	23.7838	0.0528377
		Dcr-2 IP	22.9578										Dcr-2 IP	22.5997										Dcr-2 IP	23.7981
		Dcr-2 IP	22.9297										Dcr-2 IP	22.5173										Dcr-2 IP	23.8281
	sop mRNA	input	19.9989	20.0705	0.0632614	1.78436	0.290305	-1.78436				sop mRNA	input	19.2346	19.2369	0.0478161	2.32662	0.199351	-2.32662				sop mRNA	input	19.2093	19.2209	0.0323475	4.45227	0.0456809	-4.45227
		input	20.094										input	19.2859										input	19.2575
		input	20.1187										input	19.1903										input	19.196
		Dcr-2 IP	21.8512	21.8549	0.0123604								Dcr-2 IP	21.5782	21.5636	0.0146915								Dcr-2 IP	23.667	23.6732	0.0720372
		Dcr-2 IP	21.8687										Dcr-2 IP	21.5638										Dcr-2 IP	23.7481
		Dcr-2 IP	21.8448										Dcr-2 IP	21.5488										Dcr-2 IP	23.6045
	RpS3
	REPLICA 1											REPLICA 2											REPLICA 3
									relative to sop											relative to sop											relative to sop			log2FC relative to sop
			CT	CT average	CT standard deviation	DCT	Result	log2FC	amount	log2FC				CT	CT average	CT standard deviation	DCT	Result	log2FC	amount	log2FC				CT	CT average	CT standard deviation	DCT	Result	log2FC	amount	log2FC		REPLICA1	REPLICA 2	REPLICA 3	AVERAGE	STANDARD DEVIATION
	RpS3 mRNA	input	19.2069	19.2656	0.103119	1.65157	0.318294	-1.65157	1.09641	0.132792		RpS3 mRNA	input	18.4216	18.3836	0.0952351	2.21038	0.216078	-2.21038	1.08391	0.116243		RpS3 mRNA	input	18.3011	18.2787	0.0268455	4.00127	0.0624451	-4.00127	1.36699	0.450998		0.132792	0.116243	0.450998	0.233345	0.188675
		input	19.3846										input	18.4539										input	18.249
		input	19.2052										input	18.2752										input	18.2861
		Dcr-2 IP	20.9496	20.9171	0.0426125								Dcr-2 IP	20.6197	20.594	0.0242111								Dcr-2 IP	22.3226	22.28	0.0369953
		Dcr-2 IP	20.9329										Dcr-2 IP	20.5906										Dcr-2 IP	22.256
		Dcr-2 IP	20.8689										Dcr-2 IP	20.5716										Dcr-2 IP	22.2614
	sop mRNA	input	19.9989	20.0705	0.0632614	1.78436	0.290305	-1.78436				sop mRNA	input	19.2346	19.2369	0.0478161	2.32662	0.199351	-2.32662				sop mRNA	input	19.2093	19.2209	0.0323475	4.45227	0.0456809	-4.45227
		input	20.094										input	19.2859										input	19.2575
		input	20.1187										input	19.1903										input	19.196
		Dcr-2 IP	21.8512	21.8549	0.0123604								Dcr-2 IP	21.5782	21.5636	0.0146915								Dcr-2 IP	23.667	23.6732	0.0720372
		Dcr-2 IP	21.8687										Dcr-2 IP	21.5638										Dcr-2 IP	23.7481
		Dcr-2 IP	21.8448										Dcr-2 IP	21.5488										Dcr-2 IP	23.6045
