# Supplementary material for: Ataxin-2, Twenty-four, and Dicer-2 are components of a noncanonical cytoplasmic polyadenylation complex
Source: Life Sci Alliance. 2022 Sep 16;5(12):e202201417. doi: 10.26508/lsa.202201417 (PMC9481931; doi:10.26508/lsa.202201417)
Supplement: Supplementary file 5 [file LSA-2022-01417_TableS2.xlsx]

## Sheet: High conf interactors
High confidence interactors n=86
RNA dependency:
TOP3: log2 FC > 0, p ≤ 0.05
SAINT: FC > 1, BFDR ≤ 0.05
						RNA dependency
						Null as a control		IgG as a control
Uniprot ID	Gene name	Description	FlyBase ID	Alternative gene name	Alternative Uniprot ID	TOP 3	SAINT	TOP 3	SAINT
A0A0B4KEK1	E(Pc)	Enhancer of Polycomb	FBgn0000581
A0A0B4KH36	Bruce	BIR repeat containing ubiquitin-conjugating enzyme	FBgn0266717
A0A0B4LGX0	Cenp-C	Centromeric protein-C	FBgn0266916					YES	YES
A1YK02	Nup75	Nucleoporin 75kD	FBgn0034310
A1Z8Q7	MCPH1	Microcephalin	FBgn0260959		Q7JUM5
A1Z9S6	Su(var)2-HP2	Su(var)2-HP2	FBgn0026427
A1ZAP7	Mov10	Mov10 RISC complex RNA helicase	FBgn0034187
A1ZAZ9	CG33981	-	FBgn0250851	CG33981
A8DYB0	CG13185	-	FBgn0033661
E1JIM1	nsl1	non-specific lethal 1	FBgn0262527
E1JJ72	Taf1	TBP-associated factor 1	FBgn0010355
M9PBZ3	spen	split ends	FBgn0016977
M9PDG3	stc	shuttle craft	FBgn0001978
M9PH08	Tip60	Tat interactive protein 60kDa	FBgn0026080
O17468	Hira	Hira	FBgn0022786
O96651	Top3beta	Topoisomerase 3beta	FBgn0026015	Top3b		YES	YES	YES
P04359	RpL32	Ribosomal protein L32	FBgn0002626
P20480	ncd	non-claret disjunctional	FBgn0002924
P25028	fs(1)Ya	female sterile (1) Young arrest	FBgn0000927
P25158	osk	oskar	FBgn0003015
P25992	yem	yemanuclein	FBgn0005596	yemalpha				YES
P40688	swa	swallow	FBgn0003655
P40797	pnut	peanut	FBgn0013726
P42124	E(z)	Enhancer of zeste	FBgn0000629					YES
P48149	RpS15Aa	Ribosomal protein S15Aa	FBgn0010198
P50882	RpL9	Ribosomal protein L9	FBgn0015756
P80455	RpS12	Ribosomal protein S12	FBgn0286213
Q0E8K5	mri	mrityu	FBgn0035107		X2J8G3
Q24459	Pcl	Polycomblike	FBgn0003044			YES
Q24572	Caf1-55	Chromatin assembly factor 1, p55 subunit	FBgn0263979	Caf1-55
Q7K0D8	Nup50	Nucleoporin 50kD	FBgn0033264
Q7K2X8	Nup44A	Nucleoporin at 44A	FBgn0033247
Q7KNF1	drosha	drosha	FBgn0026722			YES		YES
Q7KNQ9	cnk	connector enhancer of ksr	FBgn0286070					YES
Q7KRY6	ball	ballchen	FBgn0027889
Q7YZA2	CG7065	-	FBgn0030091
Q86BI3	Zn72D	Zinc-finger protein at 72D	FBgn0263603		F0JAG2	YES	YES	YES
Q8INW9	fon	fondue	FBgn0032773
Q8IPM0	srl	spargel	FBgn0037248
Q8IRQ6	APC7	Anaphase Promoting Complex subunit 7	FBgn0029879			YES
Q8SWR8	Atx2	Ataxin-2	FBgn0041188
Q9N693	sbb	scribbler	FBgn0285917
Q9NFU0	Fmr1	Fmr1	FBgn0028734			YES	YES	YES	YES
Q9NJG9	Su(z)12	Su(z)12	FBgn0020887
Q9V4D4	Taf3	TBP-associated factor 3	FBgn0026262
Q9VAM5	Brd8	Bromodomain containing 8	FBgn0039654
Q9VBQ1	msi	musashi	FBgn0011666
Q9VBU8	Nup37	Nucleoporin 37kD	FBgn0039301
Q9VCU9	Dcr-1	Dicer-1	FBgn0039016
Q9VDH8	RpS30	Ribosomal protein S30	FBgn0038834
Q9VE85	Nup43	Nucleoporin 43kD	FBgn0038609
Q9VES1	Arl6IP1	ADP-ribosylation factor-like 6 interacting protein 1	FBgn0038453	Arl6IP1
Q9VFF2	CG33332	-	FBgn0067629	CG33332-RA				YES
Q9VFP2	rdx	roadkill	FBgn0264493
Q9VFT4	rin	rasputin	FBgn0015778			YES	YES	YES	YES
Q9VGL0	CG14712	-	FBgn0037924
Q9VHJ3	E(var)3-9	Enhancer of variegation 3-9	FBgn0260243			YES		YES
Q9VKI2	Boh2	Buddy of Hmr 2	FBgn0032354	CG4788		YES	YES
Q9VLW8	r2d2	r2d2	FBgn0031951
Q9VM45	Nuf2	Nuf2	FBgn0031886
Q9VM65	Fgop2	Fibroblast growth factor receptor 1 oncogene partner 2	FBgn0031871	Fgop2
Q9VMC8	Phf5a	PHD finger protein 5a	FBgn0031822	CG9548		YES	YES	YES
Q9VMU4	RpL37A	Ribosomal protein L37A	FBgn0261608
Q9VN55	atms	antimeros	FBgn0010750
Q9VPB2	Spc105R	Spc105-related	FBgn0037025
Q9VQV7	Cep97	Centrosomal protein 97kDa	FBgn0031575
Q9VS01	Mis12	Mis12	FBgn0035725
Q9VUH8	Tdrd3	Tudor domain containing 3	FBgn0036450			YES	YES	YES	YES
Q9VUI0	gnu	giant nuclei	FBgn0001120
Q9VWE6	Elys	-	FBgn0031052	Elys
Q9VWY6	Taf8	TBP-associated factor 8	FBgn0022724
Q9VXV3	shtd	shattered	FBgn0004391
Q9VYB1	Ndc80	Ndc80	FBgn0030500
Q9VYR0	Lsm12a	LSM12 homolog a	FBgn0030364	LSM12a
Q9VYS4	wisp	wispy	FBgn0260780
Q9W045	CG15820	-	FBgn0035312	CG15820
Q9W061	mu2	mutator 2	FBgn0002872
Q9W0D3	CG13917	-	FBgn0035237
Q9W1H3	Upf3	Upf3	FBgn0034923
Q9W1N8	mi	minus	FBgn0261786
Q9W2F2	mahj	mahjong	FBgn0034641
Q9W378	mei-P26	meiotic P26	FBgn0026206
Q9W3W6	sov	small ovary	FBgn0287725	sov
Q9W4M7	tyf	twenty-four	FBgn0026083
Q9W5Y4	Marf1	Meiosis regulator and mRNA stability factor 1	FBgn0039972	Marf1
Q9XZ22	CG3679	-	FBgn0027521

## Sheet: RBP
RBP Dicer-2 interactors n=21
High confidence interactors n=86
RNA binding proteins n=784: Wessels et al. n= 476 RBPs (which bind to mRNA in 0-2h embryos) + Sysoev et al. n= 523 mRBPs (across the maternal-to-zygotic transition: 0-1h and 4.5-5.5 h embryos).
Uniprot ID	Gene name	Description	FlyBase ID
A1ZAP7	Mov10	Mov10 RISC complex RNA helicase	FBgn0034187
M9PDG3	stc	shuttle craft	FBgn0001978
O96651	Top3beta	Topoisomerase 3beta	FBgn0026015
P04359	RpL32	Ribosomal protein L32	FBgn0002626
P20480	ncd	non-claret disjunctional	FBgn0002924
P25158	osk	oskar	FBgn0003015
P48149	RpS15Aa	Ribosomal protein S15Aa	FBgn0010198
Q7K0D8	Nup50	Nucleoporin 50kD	FBgn0033264
Q7KRY6	ball	ballchen	FBgn0027889
Q86BI3	Zn72D	Zinc-finger protein at 72D	FBgn0263603
Q8SWR8	Atx2	Ataxin-2	FBgn0041188
Q9NFU0	Fmr1	Fmr1	FBgn0028734
Q9VBQ1	msi	musashi	FBgn0011666
Q9VCU9	Dcr-1	Dicer-1	FBgn0039016
Q9VFT4	rin	rasputin	FBgn0015778
Q9VMU4	RpL37A	Ribosomal protein L37A	FBgn0261608
Q9VUH8	Tdrd3	Tudor domain containing 3	FBgn0036450
Q9VWE6	Elys	Elys	FBgn0031052
Q9VYS4	wisp	wispy	FBgn0260780
Q9W4M7	tyf	twenty-four	FBgn0026083
Q9W5Y4	Marf1	Meiosis regulator and mRNA stability factor 1	FBgn0039972

## Sheet: Dcr2 IP (wt vs null)
Dicer-2 IP in wt vs Dcr-2 null mutant extracts n=128
LEGEND:
FALSE: when there is no data for a particular protein
INFINITE log2 FC: when the negative control counts are 0 (counts 3 vs. 0 and 2 vs. 0)
NA p-value: when p-value can not be calculated (count 3 vs 0; 2 vs 0 and 3 vs 1). These cases correspond to PRESENCE-ABSENCE
		TOP 3 (log2 FC > 0, p ≤ 0.05)		SAINT (FC > 1, BFDR ≤ 0.05)
Uniprot ID	Gene name	log2 FC	p-value	FoldChange	BFDR
Q9W0D3	CG13917	1.69275	0.000438204	5.75	0.02
Q24572	Caf1-55	1.6086	0.00439148	FALSE	FALSE
M9PBZ3	spen	1.72528	0.00507049	10	0
Q9VFT4	rin	1.395	0.00610539	4.83	0.01
Q9W4M7	tyf	2.05541	0.00702633	4.64	0
Q7K2X8	Nup44A	1.72243	0.00981782	15.5	0
P40688	swa	1.81976	0.0116233	3.67	0
P20480	ncd	2.321	0.0119798	4.5	0.02
A0A0B4KH36	Bruce	0.690775	0.0139675	FALSE	FALSE
P25028	fs(1)Ya	1.24407	0.013998	FALSE	FALSE
Q8IRQ6	APC7	1.13182	0.0187368	FALSE	FALSE
P04359	RpL32	1.58146	0.0201592	FALSE	FALSE
Q9VWE6	Elys	1.15453	0.020215	FALSE	FALSE
Q9NFU0	Fmr1	1.99988	0.0202335	FALSE	FALSE
Q8SWR8	Atx2	1.61862	0.0214005	FALSE	FALSE
M9PF42	Cka	0.95555	0.0215564	FALSE	FALSE
Q9VBU8	Nup37	0.284503	0.0236091	FALSE	FALSE
Q9VE85	Nup43	1.36263	0.0251339	FALSE	FALSE
Q9VPB2	Spc105R	1.30352	0.0263084	9.43	0
Q9VYR0	Lsm12a	1.4876	0.0285969	FALSE	FALSE
Q9W3W6	sov	1.19571	0.0287811	4.86	0
Q9VYS4	wisp	1.39959	0.0291201	FALSE	FALSE
P50882	RpL9	1.06132	0.0296318	4	0.05
Q9VGL0	CG14712	0.852784	0.0299953	FALSE	FALSE
A8DYB0	CG13185	0.846125	0.0306382	FALSE	FALSE
Q86BI3	Zn72D	1.42374	0.0325329	FALSE	FALSE
Q9VM65	Fgop2	1.00784	0.0358532	FALSE	FALSE
Q9W1N8	mi	1.74076	0.0366339	4.69	0
Q8INW9	fon	0.5375	0.039408	FALSE	FALSE
A1YK02	Nup75	1.0208	0.0404203	FALSE	FALSE
Q9VUH8	Tdrd3	1.40522	0.0461355	FALSE	FALSE
P05990	r	1.28083	0.0475666	FALSE	FALSE
Q7KRY6	ball	1.4827	0.0500726	FALSE	FALSE
Q9VES1	Arl6IP1	INFINITE	NA	FALSE	FALSE
Q9W0R7	Atac3	INFINITE	NA	23.33	0.01
Q9VN55	atms	INFINITE	NA	20	0.01
Q9VKI2	Boh2	2.01909	NA	FALSE	FALSE
A0A0B4KH12	bon	INFINITE	NA	FALSE	FALSE
Q9VAM5	Brd8	0.903479	NA	FALSE	FALSE
Q9V3A4	Catsup	INFINITE	NA	FALSE	FALSE
A0A0B4LGX0	Cenp-C	INFINITE	NA	19	0
Q9VQV7	Cep97	INFINITE	NA	96.67	0
Q9VI18	CG1024	INFINITE	NA	FALSE	FALSE
Q9W045	CG15820	INFINITE	NA	20	0.01
Q9VAL1	CG2006	INFINITE	NA	FALSE	FALSE
Q9VSB3	CG32365	INFINITE	NA	FALSE	FALSE
Q9VFF2	CG33332	-0.289253	NA	FALSE	FALSE
A1ZAZ9	CG33981	INFINITE	NA	FALSE	FALSE
Q9XZ22	CG3679	1.6791	NA	10.67	0.01
Q9VC20	CG3744	INFINITE	NA	FALSE	FALSE
Q9VG73	CG5641	INFINITE	NA	FALSE	FALSE
A0A0B4JDC3	CG6621	-1.65271	NA	FALSE	FALSE
Q7YZA2	CG7065	INFINITE	NA	FALSE	FALSE
Q9VUA0	CG8833	INFINITE	NA	FALSE	FALSE
Q9VX63	CG8915	INFINITE	NA	FALSE	FALSE
Q7KNQ9	cnk	INFINITE	NA	26.67	0
Q9VRP8	Cralbp	INFINITE	NA	FALSE	FALSE
Q9VCU9	Dcr-1	2.00117	NA	27	0
Q7KNF1	drosha	INFINITE	NA	FALSE	FALSE
A0A0B4KEK1	E(Pc)	-0.0657405	NA	FALSE	FALSE
Q9VHJ3	E(var)3-9	INFINITE	NA	FALSE	FALSE
P42124	E(z)	INFINITE	NA	80	0
Q24338	esc	INFINITE	NA	FALSE	FALSE
Q9VZ62	feo	-0.678648	NA	FALSE	FALSE
Q9VKZ0	GATAd	INFINITE	NA	FALSE	FALSE
Q9VGH5	glo	INFINITE	NA	40	0
Q9VUI0	gnu	INFINITE	NA	36.67	0
O17468	Hira	1.15464	NA	FALSE	FALSE
Q24008	inaD	-0.337228	NA	FALSE	FALSE
Q7KBL8	ix	-0.459478	NA	FALSE	FALSE
Q961D9	lgs	INFINITE	NA	FALSE	FALSE
Q9W2F2	mahj	INFINITE	NA	43.33	0
Q9W5Y4	Marf1	INFINITE	NA	96.67	0
A1Z8Q7	MCPH1	0.666136	NA	17	0
Q9VVS4	MED11	INFINITE	NA	FALSE	FALSE
Q9V4F9	MED26	INFINITE	NA	23.33	0.01
Q9VM90	meng	INFINITE	NA	FALSE	FALSE
Q9VS01	Mis12	INFINITE	NA	FALSE	FALSE
A1ZAP7	Mov10	INFINITE	NA	50	0
Q9Y0I1	MRG15	INFINITE	NA	FALSE	FALSE
Q0E8K5	mri	INFINITE	NA	26.67	0.01
Q9VBQ1	msi	INFINITE	NA	FALSE	FALSE
Q9W061	mu2	INFINITE	NA	43.33	0
Q9W363	mxc	INFINITE	NA	FALSE	FALSE
Q9VYB1	Ndc80	INFINITE	NA	40	0
M9PH39	nej	INFINITE	NA	FALSE	FALSE
Q24113	nonA-l	-0.545478	NA	FALSE	FALSE
E1JIM1	nsl1	INFINITE	NA	FALSE	FALSE
Q9VM45	Nuf2	INFINITE	NA	36.67	0
P25158	osk	1.22983	NA	FALSE	FALSE
Q24459	Pcl	INFINITE	NA	FALSE	FALSE
Q9VMC8	Phf5a	1.00448	NA	8	0.04
P40797	pnut	-0.271232	NA	9	0.03
O18475	PolQ	INFINITE	NA	8	0.04
Q9VLW8	r2d2	INFINITE	NA	53.33	0
O18640	Rack1	INFINITE	NA	FALSE	FALSE
Q9VFP2	rdx	INFINITE	NA	20	0.01
Q9VMU4	RpL37A	-0.557156	NA	FALSE	FALSE
P80455	RpS12	2.75212	NA	FALSE	FALSE
P48149	RpS15Aa	-0.214637	NA	8	0.04
O76927	RpS21	INFINITE	NA	FALSE	FALSE
Q9VDH8	RpS30	-0.360316	NA	FALSE	FALSE
Q9N693	sbb	1.64739	NA	FALSE	FALSE
Q9W2I4	Sgf29	INFINITE	NA	FALSE	FALSE
Q9W1I8	Snap29	INFINITE	NA	FALSE	FALSE
Q8I0A1	SNF4Agamma	1.49306	NA	FALSE	FALSE
Q9V3V7	Spc25	INFINITE	NA	FALSE	FALSE
Q8IPM0	srl	3.91532	NA	FALSE	FALSE
M9PDG3	stc	0.333912	NA	FALSE	FALSE
Q9NJG9	Su(z)12	INFINITE	NA	FALSE	FALSE
E1JJ72	Taf1	1.2959	NA	11	0
Q9XZT7	Taf10b	INFINITE	NA	FALSE	FALSE
Q9V4D4	Taf3	1.68996	NA	FALSE	FALSE
B7Z0V1	Taf7	-0.359343	NA	FALSE	FALSE
Q9VWY6	Taf8	INFINITE	NA	FALSE	FALSE
Q9VFX6	TBC1D5	0.381954	NA	FALSE	FALSE
M9PH08	Tip60	INFINITE	NA	FALSE	FALSE
O96651	Top3beta	INFINITE	NA	40	0
Q8IM87	unc-13	INFINITE	NA	FALSE	FALSE
Q9W1H3	Upf3	INFINITE	NA	FALSE	FALSE
Q9V3J8	wds	INFINITE	NA	FALSE	FALSE
P25992	yem	-0.472268	NA	FALSE	FALSE
Q9VZQ1	Ythdc1	0.266757	NA	FALSE	FALSE
Q9VMD0	Daxx	FALSE	FALSE	6.33	0.01
Q9W378	mei-P26	FALSE	FALSE	4.17	0.04
Q7K0D8	Nup50	FALSE	FALSE	5.12	0
Q9VXV3	shtd	FALSE	FALSE	3.8	0.05
A1Z9S6	Su(var)2-HP2	FALSE	FALSE	4.25	0

## Sheet: Dcr2 IP vs IgG
Dicer-2 IP vs IgG IP in n=635
LEGEND:
FALSE: when there is no data for a particular protein
INFINITE log2 FC: when the negative control counts are 0 (counts 3 vs. 0 and 2 vs. 0)
NA p-value: when p-value can not be calculated (count 3 vs. 0; 2 vs. 0 and 3 vs. 1). These cases correspond to PRESENCE-ABSENCE
		TOP 3 (log2 FC > 0, p ≤ 0.05)		SAINT (FC > 1, BFDR ≤ 0.05)
Uniprot ID	Gene name	log2 FC	p-value	FoldChange	BFDR
A0A0C4DHG5	B52	7.04507	5.8714e-06	12.83	0
Q8INM3	sle	5.53471	9.55791e-06	20.23	0
P23128	me31B	5.36126	1.3227e-05	14.12	0
Q9VEG6	Pxt	4.79575	1.51628e-05	11.92	0
Q9VV52	RAF2	2.93379	1.719e-05	2.62	0
P08736	eEF1alpha1	4.72543	2.15976e-05	7.76	0
Q9VJ57	Grip71	1.97004	2.8094e-05	FALSE	FALSE
Q9VMA3	cup	5.69621	3.49871e-05	13.83	0
Q7KMJ6	nito	2.73814	5.60663e-05	4.29	0
P18101	RpL40	3.79408	6.09324e-05	9.5	0
P15357	RpS27A	3.97731	0.000111464	14	0
P39018	RpS19a	6.06519	0.000138934	13.33	0
P42271	gammaTub37C	3.25344	0.000148675	4.4	0
M9PF14	tral	6.03283	0.000172653	7.69	0
Q7KRY6	ball	3.71004	0.000183302	6.25	0
O62619	PyK	2.19035	0.000192733	2.33	0.05
Q9VLR5	Ssb-c31a	2.39321	0.000408546	3.5	0
P12613	CCT1	5.44729	0.00048711	19.75	0
P06603	alphaTub84B	2.55435	0.000495269	5.67	0
P02518	Hsp27	3.97673	0.000500856	7.27	0
Q9V7D2	Vha36-1	4.14084	0.000653059	14	0
Q9V4Z9	lin	4.42132	0.000765912	FALSE	FALSE
P06606	alphaTub67C	3.12339	0.000786595	2	0
Q9VZY0	Non2	1.49031	0.00102393	FALSE	FALSE
A0A0B4KFV2	Jabba	3.91209	0.00108456	6.33	0
Q9XYP8	Grip91	2.98117	0.00109416	6.8	0
Q9VXQ5	CCT6	4.36583	0.00113308	25	0
P54397	Fkbp39	6.49199	0.00122339	35.5	0
P02844	Yp2	5.58792	0.00123018	14.67	0
P08985	His2Av	4.03779	0.0012371	8	0
P84051	His2A	4.24418	0.00131668	13.5	0
P52295	Pen	3.58979	0.00140881	6.38	0
P84040	His4	5.00383	0.00142439	11	0
Q8MSC4	BigH1	2.29769	0.00250221	FALSE	FALSE
Q9VR91	HERC2	3.38424	0.0025897	17.5	0
X2JG40	Grip84	3.0329	0.00269006	7	0
Q8MZI3	CG10077	3.02942	0.00294986	5	0
O61380	eIF4G1	5.88074	0.00316514	23.67	0
Q9W1V3	Fib	2.08404	0.00325474	2.17	0
Q24560	betaTub56D	2.11932	0.00362009	3	0
Q7KLV9	Rpn6	2.06603	0.00416417	FALSE	FALSE
Q9VN21	lost	7.27527	0.00688848	52.67	0
O44081	Nop60B	1.5314	0.0253938	FALSE	FALSE
P36179	Pp2A-29B	3.68376	0.0370127	2	0
O62602	lic	0.963517	0.0417912	FALSE	FALSE
A0A0B4JDA0	mor	INFINITE	NA	33.33	0
A0A0B4K664	msps	INFINITE	NA	266.67	0
A0A0B4K6G6	CG7518	INFINITE	NA	216.67	0
A0A0B4K6I7	tacc	INFINITE	NA	186.67	0
A0A0B4K6K9	larp	INFINITE	NA	70	0
A0A0B4K7J2	Nup358	INFINITE	NA	426.67	0
A0A0B4K7R5	Mlf	5.27941	NA	16	0
A0A0B4K7T7	RhoGEF2	INFINITE	NA	140	0
A0A0B4K859	Nup188	INFINITE	NA	20	0
A0A0B4K891	CG8963	INFINITE	NA	7	0
A0A0B4KEK1	E(Pc)	INFINITE	NA	30	0
A0A0B4KFB8	CG42724	INFINITE	NA	20	0.02
A0A0B4KFN0	Taf12	INFINITE	NA	30	0
A0A0B4KFU2	Ada2b	INFINITE	NA	16.67	0.03
A0A0B4KFX7	pum	INFINITE	NA	20	0.02
A0A0B4KGU8	SF1	INFINITE	NA	16.67	0.03
A0A0B4KH09	gro	INFINITE	NA	FALSE	FALSE
A0A0B4KH36	Bruce	INFINITE	NA	120	0
A0A0B4KH49	SKIP	INFINITE	NA	FALSE	FALSE
A0A0B4KH73	CG7029	INFINITE	NA	FALSE	FALSE
A0A0B4KHR8	mask	INFINITE	NA	560	0
A0A0B4KHY8	CG10254	INFINITE	NA	FALSE	FALSE
A0A0B4LEV8	coil	INFINITE	NA	FALSE	FALSE
A0A0B4LF93	Sin3A	INFINITE	NA	100	0
A0A0B4LGB9	qkr58E-1	INFINITE	NA	13.33	0.03
A0A0B4LGX0	Cenp-C	INFINITE	NA	26.67	0
A0A0B4LHQ4	ctrip	INFINITE	NA	FALSE	FALSE
A0A0B4LHS9	Rga	INFINITE	NA	26.67	0
A1A708	CG4951	INFINITE	NA	80	0
A1YK02	Nup75	INFINITE	NA	290	0
A1Z6E0	gus	INFINITE	NA	FALSE	FALSE
A1Z6I7	BubR1	INFINITE	NA	80	0
A1Z7J7	Sec31	INFINITE	NA	FALSE	FALSE
A1Z7Q8	alc	INFINITE	NA	FALSE	FALSE
A1Z8M2	tou	INFINITE	NA	FALSE	FALSE
A1Z8Q7	MCPH1	INFINITE	NA	16.67	0.03
A1Z8U0	Prp8	INFINITE	NA	96.67	0
A1Z9D4	cnn	INFINITE	NA	23.33	0.01
A1Z9I5	tum	INFINITE	NA	256.67	0
A1Z9K0	CG6701	INFINITE	NA	56.67	0
A1Z9L3	pea	INFINITE	NA	36.67	0
A1Z9S6	Su(var)2-HP2	INFINITE	NA	53.33	0
A1ZAP7	Mov10	INFINITE	NA	16.67	0.02
A1ZAX1	eIF3c	INFINITE	NA	40	0
A1ZAZ9	CG33981	INFINITE	NA	FALSE	FALSE
A1ZBB4	CG30122	INFINITE	NA	166.67	0
A1ZBF1	CG18190	INFINITE	NA	13.33	0.03
A1ZBT5	MED8	INFINITE	NA	16.67	0.02
A4V201	Taf4	INFINITE	NA	33.33	0
A4V4C1	CkIIbeta	INFINITE	NA	73.33	0
A4V4J0	shi	INFINITE	NA	FALSE	FALSE
A8DY82	Not1	INFINITE	NA	136.67	0
A8DYB0	CG13185	INFINITE	NA	16.67	0.03
B5RJS0	Nost	INFINITE	NA	370	0
B7Z0I8	CG42232	INFINITE	NA	233.33	0
B7Z0R2	spg	INFINITE	NA	73.33	0
B8BPV3	CG42402	INFINITE	NA	FALSE	FALSE
C0HKA0	RpS14a	INFINITE	NA	130	0
C0HL66	His3.3A	INFINITE	NA	36.67	0
D0Z768	lig	INFINITE	NA	FALSE	FALSE
D5SHT8	Nhe3	INFINITE	NA	26.67	0
E1JGK6	stau	INFINITE	NA	120	0
E1JGM9	par-1	INFINITE	NA	90	0
E1JHR5	Eno	INFINITE	NA	26.67	0.01
E1JIC0	Svil	INFINITE	NA	40	0
E1JIM1	nsl1	INFINITE	NA	FALSE	FALSE
E1JJ68	Rm62	2.13924	NA	20	0
E1JJ72	Taf1	INFINITE	NA	56.67	0
E1JJG4	APC4	INFINITE	NA	33.33	0
M9MS20	Jon74E	-0.0187217	NA	FALSE	FALSE
M9ND57	CG7546	INFINITE	NA	60	0
M9NDH7	milt	INFINITE	NA	126.67	0
M9NDM3	rhea	INFINITE	NA	23.33	0.01
M9NF33	Cpsf6	INFINITE	NA	43.33	0
M9NFR5	yps	INFINITE	NA	276.67	0
M9NG39	Pep	INFINITE	NA	176.67	0
M9PBZ3	spen	INFINITE	NA	40	0
M9PC85	x16	INFINITE	NA	66.67	0
M9PD16	chif	INFINITE	NA	FALSE	FALSE
M9PDG3	stc	INFINITE	NA	70	0
M9PE74	nocte	INFINITE	NA	150	0
M9PFE5	cmb	INFINITE	NA	83.33	0
M9PFL9	cmet	INFINITE	NA	FALSE	FALSE
M9PFP0	Plp	INFINITE	NA	146.67	0
M9PFW8	Apl	INFINITE	NA	40	0
M9PG32	Taf6	INFINITE	NA	36.67	0
M9PGG0	ArfGAP3	INFINITE	NA	26.67	0
M9PH08	Tip60	INFINITE	NA	FALSE	FALSE
M9PI47	Sap130	INFINITE	NA	FALSE	FALSE
M9PI58	stwl	INFINITE	NA	FALSE	FALSE
M9PIA6	Mi-2	INFINITE	NA	16.67	0.03
O01382	Drice	INFINITE	NA	FALSE	FALSE
O02195	eIF3i	INFINITE	NA	20	0.02
O02649	Hsp60A	INFINITE	NA	FALSE	FALSE
O16797	RpL3	4.74043	NA	58	0
O16810	Orc1	INFINITE	NA	160	0
O17445	RpL15	INFINITE	NA	113.33	0
O17468	Hira	INFINITE	NA	73.33	0
O44437	SmD3	INFINITE	NA	33.33	0
O46106	noi	INFINITE	NA	FALSE	FALSE
O46308	png	INFINITE	NA	20	0.02
O61231	RpL10	INFINITE	NA	173.33	0
O76922	aub	INFINITE	NA	63.33	0
O77410	eIF3e	INFINITE	NA	16.67	0.03
O96651	Top3beta	INFINITE	NA	23.33	0.01
O96989	Cdc45	INFINITE	NA	26.67	0
O97102	Sumo	INFINITE	NA	20	0
P02283	His2B	1.85529	NA	9.5	0
P02517	Hsp26	INFINITE	NA	66.67	0
P02828	Hsp83	INFINITE	NA	96.67	0
P02843	Yp1	4.52706	NA	25.5	0
P04052	Polr2A	INFINITE	NA	20	0.01
P04359	RpL32	INFINITE	NA	86.67	0
P05389	RpLP2	INFINITE	NA	110	0
P06607	Yp3	4.98872	NA	57	0
P07487	Gapdh2	INFINITE	NA	53.33	0
P08181	CkIIalpha	INFINITE	NA	110	0
P08266	Polr2B	INFINITE	NA	16.67	0.05
P08570	RpLP1	INFINITE	NA	73.33	0
P09052	vas	INFINITE	NA	FALSE	FALSE
P09180	RpL4	INFINITE	NA	290	0
P11147	Hsc70-4	6.14296	NA	63.67	0
P13008	RpS26	INFINITE	NA	43.33	0
P13060	eEF2	INFINITE	NA	43.33	0
P15348	Top2	INFINITE	NA	156.67	0
P17133	snRNP-U1-70K	INFINITE	NA	80	0
P17210	Khc	INFINITE	NA	126.67	0
P17704	RpS17	INFINITE	NA	96.67	0
P19889	RpLP0	INFINITE	NA	83.33	0
P20193	Su(var)3-7	INFINITE	NA	46.67	0
P20480	ncd	INFINITE	NA	93.33	0
P21187	pAbp	8.11666	NA	179	0
P25007	Cyp1	INFINITE	NA	20	0
P25028	fs(1)Ya	INFINITE	NA	166.67	0
P25158	osk	INFINITE	NA	FALSE	FALSE
P25992	yem	INFINITE	NA	63.33	0
P29310	14-3-3zeta	INFINITE	NA	93.33	0
P29327	RpS6	INFINITE	NA	100	0
P29742	Chc	INFINITE	NA	273.33	0
P29844	Hsc70-3	INFINITE	NA	66.67	0
P31009	RpS2	INFINITE	NA	76.67	0
P32100	RpL7	INFINITE	NA	163.33	0
P34739	lds	INFINITE	NA	96.67	0
P35128	ben	INFINITE	NA	FALSE	FALSE
P35381	blw	INFINITE	NA	53.33	0
P35600	Gnf1	4.31357	NA	37	0
P36241	RpL19	INFINITE	NA	160	0
P37276	Dhc64C	INFINITE	NA	60	0
P38979	sta	INFINITE	NA	FALSE	FALSE
P40688	swa	4.57659	NA	56	0
P40797	pnut	INFINITE	NA	FALSE	FALSE
P41042	RpS4	INFINITE	NA	150	0
P41092	RpL27A	INFINITE	NA	116.67	0
P41093	RpL18A	INFINITE	NA	133.33	0
P41094	RpS18	INFINITE	NA	116.67	0
P41126	RpL13	INFINITE	NA	140	0
P42124	E(z)	INFINITE	NA	66.67	0
P42283	lola	INFINITE	NA	36.67	0
P46222	RpL11	INFINITE	NA	100	0
P46223	RpL7A	INFINITE	NA	173.33	0
P48149	RpS15Aa	INFINITE	NA	20	0.02
P48159	RpL23	INFINITE	NA	60	0
P48588	RpS25	6.52643	NA	26	0
P48598	eIF4E1	INFINITE	NA	86.67	0
P48605	CCT3	3.12845	NA	9.67	0
P49630	RpL36	INFINITE	NA	80	0
P49846	Taf5	INFINITE	NA	26.67	0
P50882	RpL9	INFINITE	NA	40	0
P50887	RpL22	INFINITE	NA	230	0
P52029	Pgi	INFINITE	NA	FALSE	FALSE
P52304	polo	3.53437	NA	35	0
P53034	RfC4	INFINITE	NA	93.33	0
P54622	mtSSB	INFINITE	NA	46.67	0
P55828	RpS20	INFINITE	NA	40	0
P55830	RpS3A	INFINITE	NA	206.67	0
P55841	RpL14	INFINITE	NA	100	0
P55935	RpS9	INFINITE	NA	66.67	0
P62152	Cam	INFINITE	NA	33.33	0
P80455	RpS12	INFINITE	NA	50	0
P92177	14-3-3epsilon	INFINITE	NA	153.33	0
P98163	yl	INFINITE	NA	83.33	0
Q02427	Rbp1	INFINITE	NA	80	0
Q02748	eIF4A	INFINITE	NA	36.67	0
Q03334	RpS13	INFINITE	NA	20	0.02
Q04047	nonA	INFINITE	NA	76.67	0
Q05344	Ssrp	INFINITE	NA	33.33	0
Q05856	SmB	INFINITE	NA	40	0
Q06559	RpS3	INFINITE	NA	133.33	0
Q0E8K5	mri	INFINITE	NA	20	0.02
Q0E940	eIF3b	INFINITE	NA	23.33	0
Q0E965	SRPK	INFINITE	NA	206.67	0
Q0E9A5	muskelin	INFINITE	NA	376.67	0
Q0E9B6	RpS11	INFINITE	NA	93.33	0
Q0KHX7	spdi	INFINITE	NA	116.67	0
Q23972	smg	INFINITE	NA	116.67	0
Q24009	BicC	INFINITE	NA	266.67	0
Q24044	fzy	INFINITE	NA	30	0
Q24117	ctp	INFINITE	NA	13.33	0.03
Q24133	DnaJ-1	INFINITE	NA	FALSE	FALSE
Q24151	Stat92E	INFINITE	NA	FALSE	FALSE
Q24154	RpL29	INFINITE	NA	46.67	0
Q24168	Orc2	INFINITE	NA	50	0
Q24169	Orc5	INFINITE	NA	56.67	0
Q24186	RpS5a	INFINITE	NA	70	0
Q24368	Iswi	INFINITE	NA	33.33	0
Q24459	Pcl	INFINITE	NA	16.67	0.02
Q24491	Rsf1	INFINITE	NA	FALSE	FALSE
Q24492	RPA1	INFINITE	NA	20	0.02
Q24562	U2af50	INFINITE	NA	16.67	0.03
Q24572	Caf1-55	INFINITE	NA	46.67	0
Q32KB8	blue	INFINITE	NA	FALSE	FALSE
Q494K2	Ctf4	INFINITE	NA	FALSE	FALSE
Q4V665	CG15237	INFINITE	NA	FALSE	FALSE
Q4Z8K6	RanBPM	INFINITE	NA	180	0
Q59E33	scaf6	INFINITE	NA	FALSE	FALSE
Q7JRH5	CG5726	INFINITE	NA	216.67	0
Q7JUZ6	mrj	INFINITE	NA	43.33	0
Q7JV23	ACC	INFINITE	NA	FALSE	FALSE
Q7JVI3	eIF3m	INFINITE	NA	30	0
Q7JZW2	RpS15	INFINITE	NA	63.33	0
Q7K012	Bap55	INFINITE	NA	50	0
Q7K0D8	Nup50	INFINITE	NA	126.67	0
Q7K0K1	CG2063	INFINITE	NA	FALSE	FALSE
Q7K0L8	FLASH	INFINITE	NA	23.33	0
Q7K0X3	Ctr9	INFINITE	NA	FALSE	FALSE
Q7K126	Not3	INFINITE	NA	76.67	0
Q7K180	Map60	INFINITE	NA	96.67	0
Q7K2L1	Orc3	INFINITE	NA	53.33	0
Q7K2X8	Nup44A	INFINITE	NA	70	0
Q7K3D8	DMAP1	INFINITE	NA	16.67	0.05
Q7K3J0	CCT8	INFINITE	NA	FALSE	FALSE
Q7K3L1	mars	INFINITE	NA	163.33	0
Q7K4N3	Cbp80	INFINITE	NA	53.33	0
Q7K549	mlt	INFINITE	NA	FALSE	FALSE
Q7KJA9	sxc	INFINITE	NA	76.67	0
Q7KK96	SMC2	INFINITE	NA	13.33	0.03
Q7KKI0	CCT5	INFINITE	NA	20	0.02
Q7KLW9	Prp19	INFINITE	NA	80	0
Q7KM15	bic	INFINITE	NA	16.67	0.03
Q7KND8	Mad1	INFINITE	NA	63.33	0
Q7KNF1	drosha	INFINITE	NA	FALSE	FALSE
Q7KNQ9	cnk	INFINITE	NA	FALSE	FALSE
Q7KQM6	Gyf	INFINITE	NA	70	0
Q7KVQ0	CG4038	INFINITE	NA	13.33	0.03
Q7KW02	east	INFINITE	NA	26.67	0
Q7PLS8	IntS3	INFINITE	NA	FALSE	FALSE
Q7YZ99	Srrm234	INFINITE	NA	20	0.01
Q7YZA2	CG7065	INFINITE	NA	36.67	0
Q86BI3	Zn72D	INFINITE	NA	FALSE	FALSE
Q86BY9	rig	INFINITE	NA	310	0
Q8I0I5	Pop2	INFINITE	NA	FALSE	FALSE
Q8I8U7	Nipped-A	INFINITE	NA	23.33	0
Q8IH18	4E-T	INFINITE	NA	36.67	0
Q8IMW2	puf	INFINITE	NA	46.67	0
Q8INW9	fon	INFINITE	NA	16.67	0.05
Q8IP72	loqs	INFINITE	NA	36.67	0
Q8IPB9	Cnot4	INFINITE	NA	20	0.02
Q8IPM0	srl	INFINITE	NA	26.67	0
Q8IQ82	pst	INFINITE	NA	FALSE	FALSE
Q8IQA6	Gug	INFINITE	NA	FALSE	FALSE
Q8IQP1	zetaCOP	INFINITE	NA	FALSE	FALSE
Q8IQV9	Nup205	INFINITE	NA	60	0
Q8IRB5	Claspin	INFINITE	NA	156.67	0
Q8IRG6	dre4	INFINITE	NA	29	0
Q8IRQ6	APC7	INFINITE	NA	23.33	0.02
Q8MLW2	dom	INFINITE	NA	113.33	0
Q8MLW8	Cht12	INFINITE	NA	FALSE	FALSE
Q8MLY8	RpS8	INFINITE	NA	173.33	0
Q8MQJ9	brat	INFINITE	NA	FALSE	FALSE
Q8MQX9	Ankle2	INFINITE	NA	36.67	0
Q8MSB1	Kaz	INFINITE	NA	123.33	0
Q8MSU4	Sym	INFINITE	NA	FALSE	FALSE
Q8MSX2	MED6	INFINITE	NA	FALSE	FALSE
Q8MT58	Cndp2	INFINITE	NA	FALSE	FALSE
Q8SWR8	Atx2	INFINITE	NA	283.33	0
Q8SX89	kuk	INFINITE	NA	FALSE	FALSE
Q8SY41	rudhira	INFINITE	NA	50	0
Q8T3U2	RpS23	INFINITE	NA	70	0
Q8T6B9	hfp	INFINITE	NA	63.33	0
Q94517	HDAC1	INFINITE	NA	FALSE	FALSE
Q94535	U2af38	INFINITE	NA	53.33	0
Q94545	ash2	INFINITE	NA	FALSE	FALSE
Q94901	lark	INFINITE	NA	FALSE	FALSE
Q95RA8	mats	INFINITE	NA	16.67	0.03
Q95RJ9	ebi	INFINITE	NA	20	0
Q95U54	Mms19	INFINITE	NA	FALSE	FALSE
Q95WY3	Nop56	INFINITE	NA	FALSE	FALSE
Q960Z0	Klp10A	INFINITE	NA	53.33	0
Q9GYU8	mbo	INFINITE	NA	36.67	0
Q9GYV9	MED7	INFINITE	NA	16.67	0.02
Q9I7D3	Capr	INFINITE	NA	56.67	0
Q9I7F7	Ack-like	INFINITE	NA	FALSE	FALSE
Q9I7L8	Cdc23	INFINITE	NA	26.67	0
Q9I7M3	CG10237	INFINITE	NA	16.67	0.03
Q9I7T7	Larp4B	INFINITE	NA	20	0.02
Q9N693	sbb	INFINITE	NA	46.67	0
Q9NFU0	Fmr1	INFINITE	NA	223.33	0
Q9NJG9	Su(z)12	INFINITE	NA	63.33	0
Q9TVM2	emb	INFINITE	NA	16.67	0.02
Q9U3Z7	hoip	INFINITE	NA	FALSE	FALSE
Q9U9Q1	RfC38	2.76304	NA	26	0
Q9U9Q2	Neos	INFINITE	NA	FALSE	FALSE
Q9V345	CSN4	INFINITE	NA	FALSE	FALSE
Q9V3D6	Cpsf100	INFINITE	NA	43.33	0
Q9V3D9	Srp54k	INFINITE	NA	FALSE	FALSE
Q9V3E7	Ref1	INFINITE	NA	53.33	0
Q9V3G1	RpL8	INFINITE	NA	173.33	0
Q9V3G6	Not10	INFINITE	NA	FALSE	FALSE
Q9V3J4	Sec13	INFINITE	NA	123.33	0
Q9V3K3	rept	INFINITE	NA	96.67	0
Q9V3L6	Cbp20	INFINITE	NA	33.33	0
Q9V3T8	SC35	4.76394	NA	20	0
Q9V3W7	SF2	INFINITE	NA	216.67	0
Q9V3Y5	CG4119	INFINITE	NA	56.67	0
Q9V436	Rpn12	INFINITE	NA	FALSE	FALSE
Q9V439	MED22	INFINITE	NA	FALSE	FALSE
Q9V461	Mcm6	INFINITE	NA	20	0
Q9V463	Nup154	INFINITE	NA	66.67	0
Q9V466	Nup107	INFINITE	NA	580	0
Q9V496	apolpp	INFINITE	NA	16.67	0.05
Q9V4C8	Hcf	INFINITE	NA	23.33	0
Q9V4D4	Taf3	INFINITE	NA	30	0
Q9V4M2	wech	INFINITE	NA	FALSE	FALSE
Q9V597	RpL31	INFINITE	NA	40	0
Q9V5P6	CG7637	INFINITE	NA	FALSE	FALSE
Q9V726	Cpsf160	INFINITE	NA	26.67	0.01
Q9V9M7	RpL21	INFINITE	NA	120	0
Q9V9V7	pasha	INFINITE	NA	60	0
Q9V9W2	RpL6	INFINITE	NA	133.33	0
Q9V9W7	rod	INFINITE	NA	5	0.05
Q9V9X4	CG11334	INFINITE	NA	16.67	0.02
Q9VA54	Rpt6R	INFINITE	NA	FALSE	FALSE
Q9VA91	RpS7	INFINITE	NA	180	0
Q9VAC4	Nph	INFINITE	NA	20	0.02
Q9VAJ2	Bub3	INFINITE	NA	13.33	0.03
Q9VAM5	Brd8	INFINITE	NA	16.67	0.03
Q9VAN8	CG11882	INFINITE	NA	FALSE	FALSE
Q9VAX8	CG4849	INFINITE	NA	53.33	0
Q9VB52	l(3)mbt	INFINITE	NA	FALSE	FALSE
Q9VBN5	RpL27	INFINITE	NA	93.33	0
Q9VBQ1	msi	INFINITE	NA	40	0
Q9VBU8	Nup37	INFINITE	NA	20	0.02
Q9VBU9	RpS27	INFINITE	NA	123.33	0
Q9VBX4	CG31510	INFINITE	NA	FALSE	FALSE
Q9VC45	asp	INFINITE	NA	283.33	0
Q9VC60	CG13625	INFINITE	NA	FALSE	FALSE
Q9VC94	Rrp5	INFINITE	NA	FALSE	FALSE
Q9VCB6	twin	INFINITE	NA	23.33	0.01
Q9VCH5	Nup98-96	INFINITE	NA	483.33	0
Q9VCK0	eIF3d1	INFINITE	NA	FALSE	FALSE
Q9VCN6	Cdc16	INFINITE	NA	70	0
Q9VCU9	Dcr-1	INFINITE	NA	60	0
Q9VCW3	Nup133	INFINITE	NA	406.67	0
Q9VCY1	CG6937	INFINITE	NA	76.67	0
Q9VD07	CG12499	INFINITE	NA	FALSE	FALSE
Q9VD58	Idh3b	INFINITE	NA	40	0
Q9VDH8	RpS30	INFINITE	NA	FALSE	FALSE
Q9VDK7	Srp72	INFINITE	NA	30	0
Q9VDS9	Ask1	INFINITE	NA	16.67	0.05
Q9VE12	CG6005	INFINITE	NA	16.67	0.03
Q9VE17	snRNP-U1-C	INFINITE	NA	13.33	0.03
Q9VE51	Cpsf73	INFINITE	NA	26.67	0
Q9VE85	Nup43	INFINITE	NA	250	0
Q9VE87	hmw	INFINITE	NA	FALSE	FALSE
Q9VEC1	MED17	INFINITE	NA	16.67	0.03
Q9VEH0	alt	INFINITE	NA	23.33	0
Q9VEQ1	EMC2A	INFINITE	NA	FALSE	FALSE
Q9VES1	Arl6IP1	INFINITE	NA	FALSE	FALSE
Q9VEX6	bor	INFINITE	NA	FALSE	FALSE
Q9VEX9	Bin1	INFINITE	NA	30	0
Q9VEZ6	Jhbp5	INFINITE	NA	33.33	0
Q9VFE4	RpS5b	INFINITE	NA	80	0
Q9VFE7	Nup93-2	INFINITE	NA	90	0
Q9VFF2	CG33332	INFINITE	NA	FALSE	FALSE
Q9VFP2	rdx	INFINITE	NA	FALSE	FALSE
Q9VFT4	rin	INFINITE	NA	96.67	0
Q9VG32	Men	INFINITE	NA	23.33	0
Q9VGA4	MBD-R2	INFINITE	NA	FALSE	FALSE
Q9VGI8	Blm	INFINITE	NA	430	0
Q9VGL0	CG14712	INFINITE	NA	200	0
Q9VGP4	Ipo9	INFINITE	NA	70	0
Q9VH07	pont	INFINITE	NA	50	0
Q9VH69	RpS29	INFINITE	NA	40	0
Q9VH84	Pnn	INFINITE	NA	FALSE	FALSE
Q9VHC0	RnpS1	INFINITE	NA	FALSE	FALSE
Q9VHC7	rump	INFINITE	NA	40	0
Q9VHE5	RpL34b	INFINITE	NA	106.67	0
Q9VHI4	Sf3b5	INFINITE	NA	70	0
Q9VHJ3	E(var)3-9	INFINITE	NA	FALSE	FALSE
Q9VHK1	pyd	INFINITE	NA	FALSE	FALSE
Q9VHL2	CCT7	INFINITE	NA	146.67	0
Q9VHN7	CG8036	INFINITE	NA	76.67	0
Q9VHP0	bel	2.92136	NA	4.83	0
Q9VI10	SmD2	INFINITE	NA	63.33	0
Q9VI58	Tailor	INFINITE	NA	146.67	0
Q9VI72	Sas-4	INFINITE	NA	226.67	0
Q9VIK6	Cen	INFINITE	NA	40	0
Q9VIV2	swm	INFINITE	NA	50	0
Q9VIW3	RanGAP	INFINITE	NA	53.33	0
Q9VJ12	Acn	INFINITE	NA	86.67	0
Q9VJ19	RpL30	INFINITE	NA	60	0
Q9VJ74	CG10333	INFINITE	NA	43.33	0
Q9VJ87	ncm	INFINITE	NA	FALSE	FALSE
Q9VJW1	Sec71	INFINITE	NA	13.33	0.03
Q9VJX3	B4	INFINITE	NA	26.67	0
Q9VJY6	RpL24	INFINITE	NA	63.33	0
Q9VK59	CG5787	INFINITE	NA	170	0
Q9VK69	CCT4	INFINITE	NA	133.33	0
Q9VKB2	Ced-12	INFINITE	NA	50	0
Q9VKD8	CG6686	INFINITE	NA	56.67	0
Q9VKI2	Boh2	INFINITE	NA	FALSE	FALSE
Q9VKJ3	Nup160	INFINITE	NA	350	0
Q9VKK1	Ge-1	INFINITE	NA	80	0
Q9VKM1	piwi	INFINITE	NA	FALSE	FALSE
Q9VKM6	YL-1	INFINITE	NA	FALSE	FALSE
Q9VKQ9	Dpy-30L1	INFINITE	NA	FALSE	FALSE
Q9VKU7	Grip75	INFINITE	NA	26.67	0.01
Q9VKW3	RfC3	INFINITE	NA	40	0
Q9VKY2	Cand1	INFINITE	NA	73.33	0
Q9VL71	Srp54	INFINITE	NA	116.67	0
Q9VL72	Etl1	INFINITE	NA	FALSE	FALSE
Q9VLD6	borr	INFINITE	NA	FALSE	FALSE
Q9VLK8	prg	INFINITE	NA	FALSE	FALSE
Q9VLT5	poe	0.522171	NA	18	0
Q9VLT7	RpL36A	INFINITE	NA	46.67	0
Q9VLW8	r2d2	INFINITE	NA	50	0
Q9VM45	Nuf2	INFINITE	NA	FALSE	FALSE
Q9VM49	Caper	INFINITE	NA	FALSE	FALSE
Q9VM65	Fgop2	INFINITE	NA	30	0
Q9VMC8	Phf5a	INFINITE	NA	FALSE	FALSE
Q9VME5	slam	INFINITE	NA	FALSE	FALSE
Q9VMU4	RpL37A	INFINITE	NA	26.67	0
Q9VN25	eIF3a	INFINITE	NA	33.33	0
Q9VN31	Fip1	INFINITE	NA	33.33	0
Q9VN39	CG9775	INFINITE	NA	16.67	0.05
Q9VN44	Karybeta3	INFINITE	NA	20	0
Q9VN55	atms	INFINITE	NA	20	0.01
Q9VN88	Vps37B	INFINITE	NA	16.67	0.03
Q9VNB9	RpL35A	INFINITE	NA	26.67	0
Q9VNE9	RpL13A	INFINITE	NA	70	0
Q9VNG0	MED27	INFINITE	NA	FALSE	FALSE
Q9VNG2	Wdr33	INFINITE	NA	16.67	0.03
Q9VNI5	CG10979	INFINITE	NA	26.67	0
Q9VNP5	BoYb	INFINITE	NA	FALSE	FALSE
Q9VP05	MED1	INFINITE	NA	53.33	0
Q9VPB2	Spc105R	INFINITE	NA	86.67	0
Q9VPC0	Pitslre	INFINITE	NA	73.33	0
Q9VPJ9	CG3164	INFINITE	NA	93.33	0
Q9VPL0	CG3436	INFINITE	NA	33.33	0
Q9VPR5	Sf3b1	INFINITE	NA	46.67	0
Q9VPT8	Clp	INFINITE	NA	FALSE	FALSE
Q9VPY2	Plap	INFINITE	NA	20	0.02
Q9VQ58	CG15356	INFINITE	NA	FALSE	FALSE
Q9VQ76	tho2	INFINITE	NA	26.67	0.01
Q9VQ84	CG10874	INFINITE	NA	FALSE	FALSE
Q9VQE0	Drp1	INFINITE	NA	70	0
Q9VQK5	Prp40	INFINITE	NA	56.67	0
Q9VQK7	Sf3b2	INFINITE	NA	46.67	0
Q9VQL7	FASN1	INFINITE	NA	50	0
Q9VQM0	toc	INFINITE	NA	400	0
Q9VQV7	Cep97	INFINITE	NA	36.67	0
Q9VR58	Cp110	INFINITE	NA	56.67	0
Q9VR99	cactin	INFINITE	NA	16.67	0.03
Q9VRQ2	mad2	INFINITE	NA	16.67	0.03
Q9VRV8	Tnpo	INFINITE	NA	FALSE	FALSE
Q9VRX7	Rexo5	INFINITE	NA	FALSE	FALSE
Q9VS01	Mis12	INFINITE	NA	FALSE	FALSE
Q9VS34	RpL18	INFINITE	NA	83.33	0
Q9VS37	Cdc27	INFINITE	NA	60	0
Q9VS38	MED4	INFINITE	NA	FALSE	FALSE
Q9VS50	eco	INFINITE	NA	180	0
Q9VSD6	msk	INFINITE	NA	FALSE	FALSE
Q9VSM9	Cdc6	INFINITE	NA	33.33	0
Q9VSS2	Srp68	INFINITE	NA	30	0
Q9VSW5	Klp67A	INFINITE	NA	83.33	0
Q9VT19	CG3335	INFINITE	NA	FALSE	FALSE
Q9VT61	Ciz1	INFINITE	NA	70	0
Q9VTP4	RpL10Ab	INFINITE	NA	66.67	0
Q9VTS3	Grip163	INFINITE	NA	23	0
Q9VTZ7	CG4069	INFINITE	NA	FALSE	FALSE
Q9VU02	SmD1	INFINITE	NA	16.67	0.05
Q9VU43	Srrm1	INFINITE	NA	20	0.02
Q9VUH8	Tdrd3	INFINITE	NA	123.33	0
Q9VUI0	gnu	INFINITE	NA	23.33	0.02
Q9VUQ5	AGO2	INFINITE	NA	343.33	0
Q9VUQ9	dop	INFINITE	NA	293.33	0
Q9VUV9	Brr2	INFINITE	NA	146.67	0
Q9VUZ2	elg1	INFINITE	NA	FALSE	FALSE
Q9VV74	Smn	INFINITE	NA	20	0.02
Q9VV79	spd-2	INFINITE	NA	150	0
Q9VVI1	CG7564	2.21053	NA	7	0
Q9VVI2	Edc3	INFINITE	NA	23.33	0.01
Q9VVU2	RpL26	INFINITE	NA	160	0
Q9VVU6	Prp6	INFINITE	NA	36.67	0
Q9VWA1	Clc	INFINITE	NA	30	0
Q9VWC7	CG12702	INFINITE	NA	FALSE	FALSE
Q9VWE6	Elys	INFINITE	NA	380	0
Q9VWG3	RpS10b	INFINITE	NA	86.67	0
Q9VWH4	Idh3a	INFINITE	NA	96.67	0
Q9VWK5	Ulp1	INFINITE	NA	23.33	0
Q9VWS0	Ing3	INFINITE	NA	FALSE	FALSE
Q9VWS1	Hou	INFINITE	NA	233.33	0
Q9VWS2	Nup35	INFINITE	NA	26.67	0
Q9VWY6	Taf8	INFINITE	NA	FALSE	FALSE
Q9VX15	CG8142	INFINITE	NA	80	0
Q9VXE0	SNRPG	INFINITE	NA	16.67	0.05
Q9VXE6	Nup153	INFINITE	NA	120	0
Q9VXU8	Grip128	INFINITE	NA	FALSE	FALSE
Q9VXV3	shtd	INFINITE	NA	76.67	0
Q9VYE9	CG1622	INFINITE	NA	FALSE	FALSE
Q9VYK0	Smr	INFINITE	NA	60	0
Q9VYR0	Lsm12a	INFINITE	NA	30	0
Q9VYS3	Upf1	INFINITE	NA	50	0
Q9VYS4	wisp	5.31587	NA	32	0
Q9VZ69	Imp	INFINITE	NA	230	0
Q9VZF5	pav	INFINITE	NA	236.67	0
Q9VZL2	ida	INFINITE	NA	FALSE	FALSE
Q9VZL3	Sc2	INFINITE	NA	FALSE	FALSE
Q9VZS5	RpL28	INFINITE	NA	123.33	0
Q9VZV3	PAN3	INFINITE	NA	26.67	0
Q9W045	CG15820	INFINITE	NA	FALSE	FALSE
Q9W061	mu2	INFINITE	NA	26.67	0
Q9W0A8	RpL23A	INFINITE	NA	110	0
Q9W0D3	CG13917	INFINITE	NA	23.33	0
Q9W0M7	Sf3b3	INFINITE	NA	50	0
Q9W0P3	MED30	INFINITE	NA	FALSE	FALSE
Q9W0R0	Cdc5	INFINITE	NA	16.67	0.03
Q9W0T7	Dis3l2	INFINITE	NA	130	0
Q9W102	Orc4	INFINITE	NA	33.33	0
Q9W1B9	RpL12	INFINITE	NA	63.33	0
Q9W1G7	Nap1	INFINITE	NA	36.67	0
Q9W1H3	Upf3	INFINITE	NA	16.67	0.02
Q9W1H5	DCP1	INFINITE	NA	46.67	0
Q9W1H8	Mtpbeta	INFINITE	NA	FALSE	FALSE
Q9W1I6	ytr	INFINITE	NA	23.33	0.01
Q9W1K4	egl	INFINITE	NA	16.67	0.03
Q9W1N4	wmd	INFINITE	NA	13.33	0.03
Q9W1N8	mi	INFINITE	NA	113.33	0
Q9W1R5	vir	INFINITE	NA	20	0
Q9W1X4	Nup214	INFINITE	NA	53.33	0
Q9W229	RpS24	INFINITE	NA	43.33	0
Q9W237	RpS16	INFINITE	NA	56.67	0
Q9W2F2	mahj	INFINITE	NA	33.33	0
Q9W2N5	Sou	INFINITE	NA	50	0
Q9W334	RpS28b	INFINITE	NA	26.67	0
Q9W335	l(1)G0320	INFINITE	NA	FALSE	FALSE
Q9W378	mei-P26	INFINITE	NA	66.67	0
Q9W392	CCT2	6.77306	NA	53	0
Q9W3C1	l(1)G0020	INFINITE	NA	26.67	0.01
Q9W3W6	sov	INFINITE	NA	96.67	0
Q9W3W8	RpL17	INFINITE	NA	120	0
Q9W425	Rbcn-3A	INFINITE	NA	20	0
Q9W499	RpL35	INFINITE	NA	16.67	0.05
Q9W4C4	spoon	INFINITE	NA	FALSE	FALSE
Q9W4M7	tyf	INFINITE	NA	510	0
Q9W4Q4	Tlk	INFINITE	NA	113.33	0
Q9W4X7	eIF3g1	INFINITE	NA	16.67	0.03
Q9W511	CG3457	INFINITE	NA	FALSE	FALSE
Q9W596	futsch	INFINITE	NA	FALSE	FALSE
Q9W5N2	RpL38	INFINITE	NA	FALSE	FALSE
Q9W5P1	MED21	INFINITE	NA	30	0
Q9W5Q1	CG17168	INFINITE	NA	23.33	0
Q9W5R5	Slmap	INFINITE	NA	80	0
Q9W5R8	RpL5	INFINITE	NA	63.33	0
Q9W5Y4	Marf1	INFINITE	NA	173.33	0
Q9XYM5	Su(var)2-10	INFINITE	NA	FALSE	FALSE
Q9XZ06	Nup93-1	INFINITE	NA	30	0
Q9XZ21	snama	INFINITE	NA	FALSE	FALSE
Q9XZ22	CG3679	INFINITE	NA	46.67	0
Q9XZU1	Cse1	2.25251	NA	28	0
Q9Y091	fl(2)d	INFINITE	NA	60	0
Q9Y149	MED15	INFINITE	NA	FALSE	FALSE
Q9Y1B2	Orc6	INFINITE	NA	FALSE	FALSE
R9PY26	htk	INFINITE	NA	FALSE	FALSE
X2J6U8	ssp3	INFINITE	NA	146.67	0
X2J847	bun	INFINITE	NA	43.33	0
X2J8Z1	Pde11	INFINITE	NA	26.67	0
X2JA56	Lrch	INFINITE	NA	FALSE	FALSE
X2JB48	sesB	INFINITE	NA	33.33	0
X2JFP6	Rip11	INFINITE	NA	56.67	0
X2JL73	rictor	INFINITE	NA	16.67	0.05
A0A0B4LF06	Camta	FALSE	FALSE	10	0.05
A0A0B4LFW6	Rme-8	FALSE	FALSE	10	0.05
O18388	Fs(2)Ket	FALSE	FALSE	16.67	0.05
P18170	dec	FALSE	FALSE	2.67	0.05
Q7KN75	Dp1	FALSE	FALSE	10	0.05
Q95RX5	Kcmf1	FALSE	FALSE	5	0.05
Q9VYB1	Ndc80	FALSE	FALSE	10	0.05
Q9XZ57	Eb1	FALSE	FALSE	13.33	0.05
X2JC94	Pgam5	FALSE	FALSE	10	0.05
