# Supplementary material for: Ataxin-2, Twenty-four, and Dicer-2 are components of a noncanonical cytoplasmic polyadenylation complex
Source: Life Sci Alliance. 2022 Sep 16;5(12):e202201417. doi: 10.26508/lsa.202201417 (PMC9481931; doi:10.26508/lsa.202201417)
Supplement: Supplementary file 8 [file LSA-2022-01417_SdataF4.2.xlsx]

## Sheet: Numbers
loki	Volume-Background		Ratio	Normalized	Average	STDEV					Average	STDEV
	A+	A-	A+/A-						grapes	wt	100	0
wt	12412071593,74	5202061907,22	2.38599							Dcr2	30.2234	17.2525
dcr	5076564411,10	4031192611,68	1.25932	52.7798	43.9303	8.94174				Atx2	32.6749	5.70892
wt	5294247383,53	1876646653,31	2.82112							Tyf	35.715	9.84033
dcr	4615315165,93	3708716112,05	1.24445	44.1119					String	wt	100	0
wt	6053048249,62	1663848252,89	3.63798							Dcr2	13.329	2.10734
dcr	6880760921,29	5419535998,96	1.26962	34.8991						Atx2	50.3419	19.1551
			#DIV/0!							Tyf	54.5426	7.13216
wt	137933227,14	26261321,58	5.25233						CG8180	wt	100	0
Atx	178862981,61	39922919,98	4.48021	85.2994	100.25	15.7627				Dcr2	27.4241	17.729
wt	137933227,14	26261321,58	5.25233							Atx2	64.0919	11.329
Atx	181874395,26	35070624,99	5.18595	98.736						Tyf	34.8698	4.86914
wt	174636620,47	39920827,27	4.37457						EDTP	wt	100	0
Atx	166701341,72	32649388,78	5.1058	116.715						Dcr2	38.2187	10.9213
			#DIV/0!							Atx2	129.356	14.3704
wt	174636620,47	39920827,27	4.37457							Tyf	94.0082	36.7221
Tyf	222165257,31	59607882,37	3.72711	85.1994	69.574	15.9719			Lok	wt	100	0
wt	137933227,14	26261321,58	5.25233							Dcr2	43.9303	8.94174
Tyf	184818365,56	66047106,49	2.79828	53.2769						Atx2	100.25	15.7627
wt	137933227,14	26261321,58	5.25233							Tyf	69.574	15.9719
Tyf	133020170,12	36053365,06	3.68954	70.2456
									ANOVA
EDTP	Volume-Background		Ratio	Normalized	Average	STDEV				Bonferroni's multiple comparisons test	Summary	Adjusted P Value
	A+	A-	A+/A-						grapes	wt vs. Dcr-2 null	***	<0.001
wt	5792067795,88	1554594125,29	3.72577							wt vs. Atx2 KD	***	<0.001
dcr	2782809981,01	2533781361,16	1.09828	29.478	38.2187	10.9213				wt vs. Tyf KD	***	<0.001
wt	1018590212,83	486883022,80	2.09206
dcr	1428643761,80	1353284384,92	1.05569	50.4615					string	wt vs. Dcr-2 null	***	<0.001
wt	2288676962,50	1076420710,34	2.12619							wt vs. Atx2 KD	***	<0.001
dcr	2179106434,16	2952159296,24	0.73814	34.7165						wt vs. Tyf KD	***	<0.001
			#DIV/0!
wt	3468229280,40	801919204,97	4.32491						CG8180	wt vs. Dcr-2 null	***	<0.001
Atx	2735591863,25	472232804,69	5.79289	133.942	129.356	14.3704				wt vs. Atx2 KD	***	<0.001
wt	2981553282,87	634665173,49	4.69784							wt vs. Tyf KD	***	<0.001
Atx	4021110861,84	607598016,88	6.61804	140.874
wt	3555981016,40	757249728,30	4.69592						EDTP	wt vs. Dcr-2 null	*	0.02
Atx	3027124171,57	569194909,17	5.31826	113.253						wt vs. Atx2 KD	ns	0.35
			#DIV/0!							wt vs. Tyf KD	ns	>0.99
wt	3555981016,40	757249728,30	4.69592
Tyf	3392039436,15	742095778,11	4.57089	97.3376	94.0082	36.7221			loki	wt vs. Dcr-2 null	**	0.001
wt	3468229280,40	801919204,97	4.32491							wt vs. Atx2 KD	ns	>0.99
Tyf	1368153584,76	567585966,32	2.41048	55.7347						wt vs. Tyf KD	*	0.04
wt	2981553282,87	634665173,49	4.69784
Tyf	3616311254,62	596951540,53	6.05796	128.952
Grapes	Volume-Background		Ratio	Normalized	Average	STDEV
	A+	A-	A+/A-
wt	60126397,04	36131752,07	1.66409
dcr	27146860,21	51161505,60	0.530611	31.886	30.2234	17.2525
wt	71997262,82	40481896,18	1.77851
dcr	5175632,12	23853725,50	0.216974	12.1998
wt	55325780,60	34471440,40	1.60497
dcr	26177658,13	35012482,41	0.747666	46.5843
			#DIV/0!
wt	43920700,65	26618456,09	1.65001
atx	23951982,86	58722872,87	0.407882	24.72	32.6749	5.70892
wt	11588708,14	10439389,29	1.11009
atx	4153538,79	10272142,35	0.40435	36.4248
wt	10931423,64	10013788,62	1.09164
atx	2863461,85	8188705,36	0.349684	32.033
wt	10931423,64	10013788,62	1.09164
atx	4687161,33	14041820,82	0.3338	30.5779
wt	10931423,64	10013788,62	1.09164
atx	3514284,35	8125673,11	0.432491	39.6186
			#DIV/0!
wt	22054499,47	10601155,11	2.08039
tyf	8817235,94	13002550,96	0.678116	32.5957	35.715	9.84033
wt	10931423,64	10013788,62	1.09164
tyf	4718130,07	13139536,89	0.359079	32.8936
wt	11588708,14	10439389,29	1.11009
tyf	7190954,90	12960610,89	0.554831	49.9806
wt	8474277,53	6592006,37	1.28554
tyf	5420549,48	15394321,85	0.352114	27.3904
String	Volume-Background		Ratio	Normalized	Average	STDEV
	A+	A-	A+/A-
wt	18108971,72	19369590,66	0.934918
dcr	3175790,95	30326311,12	0.104721	11.2011	13.329	2.10734
wt	24637928,43	20650209,60	1.19311
dcr	5131070,78	2.78986e+07	0.183919	15.4151
wt	21366191,03	24845301,00	0.859969
dcr	4072047,54	35413869,42	0.114985	13.3708
			#DIV/0!
wt	18812084,75	5970172,49	3.15101
atx	8929444,34	7049074,66	1.26675	40.2015	50.3419	19.1551
wt	8991593,31	5060887,99	1.77668
atx	5929002,08	12691290,39	0.467171	26.2946
wt	7481618,77	5793254,19	1.29144
atx	6737772,43	9527353,46	0.707203	54.761
wt	7481618,77	5793254,19	1.29144
atx	6212355,20	9162870,84	0.677992	52.4991
wt	8929444,34	7049074,66	1.26675
atx	7616488,90	7713095,56	0.987475	77.9532
			#DIV/0!
wt	1.5872e+07	1.20912e+07	1.31269
tyf	1.5242e+07	24628322	0.618881	47.1458	54.5426	7.13216
wt	7481618,77	5793254,19	1.29144
tyf	5956241,68	9269024,81	0.642596	49.7583
wt	8929444,34	7049074,66	1.26675
tyf	6251072,25	8054024,89	0.776143	61.2702
wt	8929444,34	7049074,66	1.26675
tyf	6141238,44	8080541,14	0.760003	59.9961
CG8180	Volume-Background		Ratio	Normalized	Average	STDEV
	A+	A-	A+/A-
wt	42727425,20	75079517,80	0.569096
dcr	17424094,11	85443236,36	0.203926	35.8333	27.4241	17.729
wt	53516952,13	114789570,44	0.466218
dcr	20302246,28	110570348,42	0.183614	39.3837
wt	44309247,00	97025112,02	0.456678
dcr	3208960,42	99594596,33	0.0322202	7.05535
			#DIV/0!
wt	68254294,15	71546574,00	0.953984
atx	68321736,00	123232419,00	0.554414	58.1156	64.0919	11.329
wt	65189088,85	85260257,48	0.764589
atx	74140855,43	118928800,00	0.623405	81.5347
wt	85807408,52	92890823,27	0.923745
atx	76464883,12	122061839,60	0.626444	67.8157
wt	68254294,15	71546574,00	0.953984
atx	70881945,94	137381995,55	0.515948	54.0835
wt	65189088,85	85260257,48	0.764589
atx	65422938,32	164027931,33	0.398852	52.1656
wt	85807408,52	92890823,27	0.923745
atx	75820476,78	115871941,96	0.654347	70.8364
			#DIV/0!
wt	68254294,15	71546574,00	0.953984
Tyf	47271907,93	167534148,46	0.282163	29.5773	34.8698	4.86914
wt	65189088,85	85260257,48	0.764589
Tyf	41927634,81	152865733,68	0.274278	35.8725
wt	85807408,52	92890823,27	0.923745
Tyf	57185863,03	158088384,97	0.361733	39.1595
